# Supplementary material for: Comparison of three PCR-based assays for SNP genotyping in plants
Source: Plant Methods. 2018 Mar 28;14:28. doi: 10.1186/s13007-018-0295-6 (PMC5872507; doi:10.1186/s13007-018-0295-6)
Supplement: Supplementary file 1 — Additional file 1: Table S1. Description of the sugar beet genotypes used in this study. [file 13007_2018_295_MOESM1_ESM.xlsx]

## Sheet: Sheet1
Table S1. Description of the sugar beet genotypes used in this study.
Name	Description	Ploidy	Selected trait	Monogermity or multigermity	Self-sterility or self-fertility
CMS_1	Male sterile	Diploid		Monogerm
CMS_2	Male sterile	"		"
CMS_3	Male sterile	"		"
CMS_4	Male sterile	"		"
Pollinator_1	Pollinator	"	Rhizomania	Multigerm	Self-sterile
Pollinator_2	Pollinator	"	"	"	"
Pollinator_3	Pollinator	"	"	"	"
Pollinator_4	Pollinator	"	"	"	"
Pollinator_5	Pollinator	"	"	"	"
Variety_1	Hybrid F1	"	Nematode	Monogerm	Self-sterile
Variety_2	Hybrid F1	"	Rhizomania	"	"
