# Supplementary material for: Comparison of three PCR-based assays for SNP genotyping in plants
Source: Plant Methods. 2018 Mar 28;14:28. doi: 10.1186/s13007-018-0295-6 (PMC5872507; doi:10.1186/s13007-018-0295-6)
Supplement: Supplementary file 2 — Additional file 2: Table S2. Flanking sequences of evaluated SNPs indicated by brackets. [file 13007_2018_295_MOESM2_ESM.xlsx]

## Sheet: Foglio1
Table S2. Flanking sequences of evaluated SNPs indicated by brackets.
SNP ID	Sequence
SNP_100	GTTGGAGGAGAGATCGATGTCGTCTAAGTCCTTGAGTTGGCTTAAGAAGT[T/C]CGGTATCGGACCTGTGAGGTTGTTGAGGCTGAGATCAAGGTGTTGAAGGT
SNP_103	TTTCCAAAATGCAGTTCTTACTATTATAATTACTTTAAATTATTTATAAT[C/T]AGACATCTACGACTTTTACCTATAGCATTTTAAAGACAAACAATAGTACA
SNP_142	ACACTGAACTCTTCAAATGGTCATTCATGATCAAATTATGGAGCAATAAA[G/C]GGAAAATCTTTAGTCTCTACTATGTTATTTTGAGGATTGTCTCTTATTCA
SNP_146	TGTGTGCGGTCGAGCGAGCGTCGAGTGTGTTATTGTTGTGTGTGCGAACC[G/A]AGGTAGCACCGTGTGCGAGTGTCGAGTGTGCGACGAACTACTGTGCGAAC
SNP_154	ATATTTGGTTAGTTTATTTAGGCATATTACTGATTCGTTTCATCTATAGC[T/A]ATTTGATGACTTTAACAACATATTTACGTGATTATTGACATCTTGTTTTT
SNP_160	TCAATAAAATCAAACACTCAAACCAAATAAAATCAATCCAAATAAACAAT[T/A]AAAAAACTATATAACCTACCTTAGCTTCAGAATGAGAGATCAAACCGAAG
SNP_161	AATGACAAGGTCCGTCTCTAATATGAAACCTCGTTAGAGGCACTTTAGGA[A/G]TGAAAAATCATGTACTTTCCCTCCCACCTCAAAAGGACCTTACTTGTATA
SNP_172	AATTTAGGGTTTCTTTTAAGAGGATATAGTACTTACAAGAGAATAAAAAG[G/T]GTTATTTGTTTTTGTTTATGTTAGTTAGCATAGATTTGAAGTTGGATCTT
SNP_173	GCCGTAACCAAACACAACACTGCCAACTTATGCCCTCTCAACACCCCTCC[G/A]TACACCACCCCCTCCTCCTCATCCCTCTCCCAAAAATTCACCAACCCATC
SNP_176	GAAAAGGATCCCACATGATTTTTTTTATCAACATCATATGGACATCACAT[T/C]TTGACATCATCTTGTCAAATGTCAACCTCATCCCCTTGCCACGCTGGAAA
SNP_179	TGGGTTCGAACCGGTAGAAAGCAAAACAAAGGCGCATTAGGTTTCATTGA[A/G]CTCAACGACGGTTCTTGCTGCGCCAATTTACAGGTCATAGTTGAGTCATC
SNP_190	TTCTTTATAAAGTATTCACTCTCGTTCTAATCATCTCTTCCATGTACCAA[C/T]GACAAATGATCTCATTTACCATATCCGTAATTTCTATGGATACCTTCTAG
SNP_191	TTGAAAATTGGAAAAAGAACATGATCTCCTAGTTTTTCATTTCCTTGTGG[C/A]GGAATTCTTCCTCTAGATTTTTGTTCATACCTAACAATTACATCTTGTCA
SNP_194	AATTATTCCCTATGAAAAGTTTATATATACTCATCAAAATCTGACGTTTA[A/G]ACTATTGATATATCTTTTACGAGGCTCAAATTGTCATGCACTGAAATGTA
SNP_204	TTCCACTTCGTCCTAATCATGTCGGTCTCCAAAACCGGTTTCTCTTTTCC[T/C]CATTTTCTAGCTTTTTAGTCATGTAGTGTTCGGAATACAAATTTAATCTC
SNP_206	AGGTTCACTATTGTTCTCTGCTAGATACATTCTATATGGTAATTGATGAG[C/G]TAAGCCAAAAATAAAACATCCATACAATAACTAAATTCAAATTGTAACGT
SNP_21	TTGCTTCTACATCTAGGATCTAGCCGGCCCCCGTACAAAGTACAAACAGA[A/T]ACACATCAACGACCATACGTAGATTTGACCCTTCTAAAACATGGCAGAAA
SNP_212	CCATTAATGGCGGCAGATCGTATTAAAGGTCCATGGAGTCCTGAAGAAGA[C/T]GAACTCTTACAAAAACTCGTCCAAAAACATGGCGCTAGGAATTGGTCGGT
SNP_217	TTCTTGGAGTTTCAGAGCCAAAAAGATGTACATACACCATACGAATAACA[T/C]GTGTTGGCTTTTTATTGATCCACAAAACTAATATTACTTTTTTGTATTCT
SNP_262	ATAAAGAAAACAAAAAAACTCGGGAAAATTCTTTTTATAATTACTGTTTT[T/C]GTATGCTTGTTTTGTCCTAACATTTCCTAACATTTTCCACTATCAAAGAG
SNP_263	AGCTCCAGATTACAGAAGTCTACAACTTTTATCACACACCCTGGGTGTAC[T/C]GTGAGCTCAATACACCCAAAGCTATTTCTTTCCTCATAACTCATTTGAAA
SNP_286	AAACACCCTTGACAGGAACTTTTTCTTTAGCAGCAACATATATAGCATGG[T/G]CCAGTTTAGGAGGCTTATCTGAAAAGCAGTATTGTGTGACAAACATCATT
SNP_289	ACTTGTATATTGAATCCGAGAATATCCCATTTTTACCCGGCATTATAATT[T/A]TAATTTGGGGTTCTTGTGATTCTTTTGATAAAGGTAAGGTTTTTACTTTT
SNP_29	ACATAAATTGAAAAAGACCATGGCCACAAAATGAAGGAATTGAACGAACA[C/T]AGCAACTGGAAAGTGAAGGCAAAGGCAATTATTGAATAAAACTTACCAAC
SNP_313	AATAAAAGCTCTATCTATAAACAACCTTGTCTCTCAAGTCTTTTTAAATT[A/G]CTCTAAGCCTTACTTTTGCCATTGCAAAAATCCTACAGGCTACAGACATA
SNP_325	CTTTTTAGAATCTCTAATAATGCAGTAGTGCCCTATGCTCCTCAGATAAC[G/A]TTGGAGCTCTCTAGTAGTTGTACTATTTCACTAGCATGTTTCACTTCCCA
SNP_5	TGTACTTGTTATGATACTCGACTCTCTACCAAACATCAAAGTTGAAAGAT[G/A]TTCAACCTTGGCTTGGAAATTGGTATGAACCGTTTGAAAAAGTAAGTACG
SNP_52	GGGCTGTACCTCCTCATGATGTGGGCTAAAGAATGCATAATACATCCATT[T/A]GTTATTTTCAAATATGAGCGAGCCAAATCTATAGAAGACTATATACAAAA
SNP_55	GAACGTCAAACACAATCTCACCATCTTTTTCATCTTCGTAGCCAAGATTC[C/T]CCTCTTCTTCTTTCTACTTCCGACCTCTCTCTCTCTCCTCCTCAACCACC
SNP_56	AATTTTACTGTGAACCAGGTCCACGTAAGTCGGATTGTTACCTAAAATTG[C/T]CATATGGACTCATTGTAACACATGAGTATACAATTACACTCCGGTAGTTT
SNP_65	TTGTTGTTGGTGTGATCGTATGGGATGTAATTACCTGCACAACGAGCAAG[G/A]GAGTTCCAACGACCTTCACCGTGAGTAGCAATATAATTGATGAGGCTTAG
SNP_73	AAAAGGGGTGGTATAATACGAAATCGAACCTGATGAAAACCGGGTTCTTT[A/G]GTGAGAGGAACACCAAGCTCCGCCAAACAAGCTTGAATCCGATCATCCGA
SNP_79	AAAGGGAATGATACCTGCCCTTCCAAGAACACTATACATAAGGTTGACCA[A/G]TGAACTTTTGCCACCACCACCAAAACCCACCAAGAGAATGGTGATCATTG
